# Supplementary material for: Emerin Represses STAT3 Signaling through Nuclear Membrane-Based Spatial Control
Source: Int J Mol Sci. 2021 Jun 22;22(13):6669. doi: 10.3390/ijms22136669 (PMC8269395; doi:10.3390/ijms22136669)
Supplement: Supplementary file 1 [file ijms-22-06669-s001.zip]

Archive with 1 entries (1 files):
- ijms-1247976-supplementary.pdf
